# Supplementary material for: Phosphorylation of the Yeast γ-Tubulin Tub4 Regulates Microtubule Function
Source: PLoS One. 2011 May 5;6(5):e19700. doi: 10.1371/journal.pone.0019700 (PMC3088709; doi:10.1371/journal.pone.0019700)
Supplement: Table S1 — MS/MS identification of phosphorylation sites of Tub4 complex. Identified phosphorylation sites subjected to growth test are marked in orange. The two sites (S74 and S100) which are focused in this study are marked in red. The phosporylated residues (S, T, Y) in the sequence are marked in red. §The potentil kinases are predicted according to the following consensus sites: Cdk (S/T-P); Plk (Ψ-E/N/D/Q-X-S/T-Ψ)[30]; Ipl (R/K-X-T/S-I/L/V)[34]; Ck2 (S/T-X-X-E/D/pT/pS)[35]. n.d.: not determined. +The exact phosphorylation site cannot be be deduced from MS/MS spectra. # Conserved residue. (XLSX) [file pone.0019700.s008.xlsx]

## Sheet: MS S3
Table S1. MS/MS identification of phosphorylation sites of Tub4 complex.
Gene Names	Position	Number of Phospho (STY)	Modified Sequence	z	m/z	Mass Error [ppm]	ref	Identified kinase	Potential Kinase Motifs§
TUB4	S42	1	EHAIGTDGLSQLPDSSTER	2	1046.96	-0.33679	This study	unknown	Ck2
	S74	1	AIMMDSEPSVIADVENTFR	2	1102.98	0.21336	This study	unknown	Cdc5
	S100	1	NTWVASDGASAGNSWANGYDIGTR	2	1275.54	-0.19735	This study	unknown	n.d
	S346	1	FPSWSSSAMHVNIGR	3	585.927	-0.024027	This study	unknown	n.d
	S415	1	GAFLNNYNVGDLFQSMQNVQDEFAESR	3	1058.46	0.10839	This study	unknown	n.d
SPC72	S232	1	QDKEEFLSLAQSSPAGSQLESR	3	829.718	-0.43685	[36]	unknown	Cdc28
	S618	1	LFNLSINNP	2	556.263	0.63451	This study	unknown	n.d
SPC97	S40	1	SFSLEK	2	395.673	0.29954	This study	unknown	n.d
	S84	1	YFNDYEPSDPETPIEFK	2	1085.95	-0.59578	This study	unknown	CK2
	T88	1	YFNDYEPSDPETPIEFK	3	724.301	0.35542	This study	unknown	Cdc28, Ck2
	S130#	1	WSDTSFGMVLQR	2	753.826	0.28539	This study	unknown	n.d
	T205	1	TNQSSQEDFNNFM(ox)DSMK	2	1059.89	-0.071516	This study	unknown	n.d
	S208	1	RTNQSSQEDFNNFM(ox)DSMK	3	758.965	-1.0977	[36]	unknown	CK2
	S209	1	TNQSSQEDFNNFM(ox)DSMK	2	1059.89	-0.62965	[36]	unknown	n.d
	S219	1	TNQSSQEDFNNFMDSMK	2	1051.9	-0.31106	This study	unknown	n.d
	S224	1	NESSLHLR	2	518.235	-0.57147	This study	unknown	n.d
	S224, S225	2	NESSLHLR	2	558.218	0.04788	This study	unknown	Cdc5
	S337	1	DVLLRDCDSEEDK	2	837.34	-0.52163	This study	unknown	n.d
	S471	1	LLQNFELERQSENPNNLMR	3	809.049	-0.42524	This study	unknown	n.d
	S510	1	QLLM(ox)IQFDTETLPQVLSHYLQIYPEVPENNSANDDSDPLMHANNFK	4	1357.13	-0.076417	This study	unknown	n.d
	S536	1	NM(ox)NAILFDELSK	2	745.833	0.48634	This study	unknown	n.d
	S546	1	TGAYHGSNLELYTPK	2	865.893	-0.18397	This study	unknown	CK2
	Y568, S575#	2	FDINIPYPLNIIISR	3	649.984	-0.45693	This study	unknown	n.d
	S821	1	VLYSIVPPRSASASSQR	3	633.323	-0.085377	This study	unknown	n.d
	Y15/T16＋	1	YTNNIPLLGK	2	606.805	0.20341	This study	unknown	n.d
	S797/S798＋	1	FDFYDSSSVDAAGIER	2	929.88	1.1299	This study	unknown	n.d
SPC98	S41	1	SATQLGPLIDFYK	2	766.873	0.091822	This study	unknown	n.d
	S59	1	LQSLDSPETTIMWHK	2	933.429	-0.241	This study	unknown	n.d
	S124	1	SSGLNMENLANHEHLLSPVR	3	766.695	-0.028664	[36]	unknown	Cdc28
	S130	1	APSIYTEASFENMDR	2	905.871	-0.47134	This study	unknown	n.d
	S136	1	APSIYTEASFENMDR	2	905.871	-0.024448	[36]	unknown	Cdc5
	S148	1	SMVSSPNR	2	479.197	0.35069	[52]	unknown	Ipl1
	S152	1	SMVSSPNR	2	479.197	-0.013551	[36]	unknown	Cdc28
	S506#	1	ANDILATPSDSLPNYK	2	899.917	0.018301	This study	unknown	n.d
	S531	1	HLM(ox)NSPR	2	475.699	0.34264	This study	unknown	Cdc28
	S675	1	SQNQFDLIR	2	600.774	0.25346	This study	unknown
	T696	1	LNNGTIELNGILTPK	2	838.935	-0.16251	This study	unknown	Cdc28
	T743/T745/S746＋	1	LFATNTSEISVGDYSGQPYPTSLVLLLNSVYEFVK	3	1311.31	0.77829	This study	unknown	Cdc5
SPC110	S11	1	(ac)M(ox)DEASHLPNGSLK	2	768.824	-0.037681	This study	unknown	n.d
	S18	1	NM(ox)EFTPVGFIK	2	689.809	0.47827	[37]	Cdc28	Cdc28
	S36	1	RNTTQTQVVSPTK	2	770.38	0.29851	[24], [37]	Cdc28	Cdc28, Ck2
	S60	1	SIDDTIDSTR	2	601.75	-0.045025	[25], [37]	Cdc28, Mps1	n.d
	S60, T64	2	SIDDTIDSTR	2	641.734	0.011797	[25]	Mps1	Cdc5
	S75	1	LFSEASQFDDSFPEIK	2	970.422	0.31619	[37]	Cdc28
	S80	1	LFSEASQFDDSFPEIK	2	970.422	0.32872	[37]	Cdc28	Ck2
	S91	1	ANIPPSPR	2	466.223	0.45345	[24], [37]	Cdc28	Cdc28
	S153	2	HITYANSDISNK	2	761.802	0.1635	This study	unknown	n.d
	S156	1	RHITYANSDISNK	2	799.87	0.41579	This study	unknown	n.d
	S257	1	DQVLELENNSDVQSLK	2	955.941	1.3718	This study	unknown	n.d
	S261	1	DQVLELENNSDVQSLK	2	955.941	-0.046859	This study	unknown	n.d
	S342, S346	2	DELNELETKFSENGSQSSAK	3	791.656	0.51955	This study	unknown	n.d
	S346, S349	2	FSENGSQSSAK	2	651.226	0.22662	This study	unknown	Ck2
	S809	1	DNDSTMQLNDIISYYK	2	1000.42	0.24359	This study	unknown	n.d
	S943	1	IESSSGRISW	2	601.266	-0.013973	This study	unknown	n.d
