# Supplementary material for: Phosphorylation of the Yeast γ-Tubulin Tub4 Regulates Microtubule Function
Source: PLoS One. 2011 May 5;6(5):e19700. doi: 10.1371/journal.pone.0019700 (PMC3088709; doi:10.1371/journal.pone.0019700)
Supplement: Table S2 — Plasmids used in this study. (XLSX) [file pone.0019700.s009.xlsx]

## Sheet: Plasmid S1
Table S2. Plasmids used in this study
Name	Description	Source or reference
pDH008	pRS305-TUB4	D. Hüls
pLG001	pRS305-tub4-S42A	This work
pDS004	pRS305-tub4-S42E	This work
pDS008	pRS305-tub4-S74A	This work
pDS009	pRS305-tub4-S74E	This work
pDS010	pRS305-tub4-S100A	This work
pDS011	pRS305-tub4-S100E	This work
pLG003	pRS305-tub4-S346A	This work
pLG014	pRS305-tub4-S346E	This work
pLG002	pRS305-tub4-S415A	This work
pLG012	pRS305-tub4-S415E	This work
pLG015	pRS305-SPC97	This work
pLG020	pRS305-spc97-S40A	This work
pLG017	pRS305-spc97-S40E	This work
pLG021	pRS305-spc97-S84A	This work
pLG018	pRS305-spc97-S84E	This work
pLG032	pRS305-spc97-T88A	This work
pLG016	pRS305-spc97-T88E	This work
pLG022	pRS305-spc97-S130A	This work
pLG019	pRS305-spc97-S130E	This work
pLG035	pRS305-spc97-S471A	This work
pLG033	pRS305-spc97-S471E	This work
pSM342	pRS305-SPC98	This work
pLG023	pRS305-spc98-S41A	This work
pLG029	pRS305-spc98-S41E	This work
pLG009	pRS305-spc98-S130A	This work
pLG028	pRS305-spc98-S130E	This work
pLG006	pRS305-spc98-S136A	This work
pLG025	pRS305-spc98-S136E	This work
pDS006	pRS305-spc98-S148A	This work
pDS007	pRS305-spc98-S148E	This work
pLG004	pRS305-spc98-S152A	This work
pLG026	pRS305-spc98-S152E	This work
pLG040	pRS305-spc98-S506A	This work
pLG031	pRS305-spc98-S506E	This work
pLG007	pRS305-spc98-S531A	This work
pLG024	pRS305-spc98-S531E	This work
pLG008	pRS305-spc98-S675A	This work
pLG027	pRS305-spc98-S675E	This work
pLG010	pRS305-spc98-T696A	This work
pLG030	pRS305-spc98-T696E	This work
pLG005	pRS305-spc98-S743A	This work
pLG036	pRS305-spc98-T743E	This work
pTC004	pRS305-tub4-S360A	This work
pTC008	pRS305-tub4-S360D	This work
pTC025	pRS305-tub4-S360E	This work
pTC026	pRS424-TUB4	This work
pTC027	pRS424-tub-4S74E	This work
pTC028	pRS424-tub4-S100E	This work
pTC029	pRS424-tub4-S360D	This work
pTC030	pRS424-tub4-S360E	This work
pDS025	pRS305-spc98-S124A S130A S136A S148A S152A	This work
pLG130	pRS305-spc98-S124E S130E S136E S148E S152E	This work
