# Supplementary material for: Phosphorylation of the Yeast γ-Tubulin Tub4 Regulates Microtubule Function
Source: PLoS One. 2011 May 5;6(5):e19700. doi: 10.1371/journal.pone.0019700 (PMC3088709; doi:10.1371/journal.pone.0019700)
Supplement: Table S3 — Strains used in this study. (XLSX) [file pone.0019700.s010.xlsx]

## Sheet: Strain S2
Table S3. Strains used in this study
Strain	Genotype	Source
YDH002-1	MATa trp1Δ63::pRS404-Gal1-SPC97-TAP-3HA-KanMX6 leu2Δ1::Gal1-TUB4-LEU2 ura3-52::Gal1-SPC98-URA3	This work
LGY074-1	MATa ura3-52 lys2-801 ade2-101 trp1Δ63 his3Δ200 tub4Δ::HIS3 TUB4-6HA-klTRP1	This study
ESM183-1	MATa ura3-52 lys2-801 ade2-101 trp1Δ63 his3Δ200 leu2Δ1 tub4Δ::HIS3 pRS316-TUB4	E. Schiebel
YMK10*	MATa ura3-52 lys2-801 ade2-101 trp1Δ63 his3Δ200 leu2Δ1 spc97Δ::HIS3 pRS316-SPC97	M. Knop
ESM243-5	MATa ura3-52 lys2-801 ade2-101 trp1Δ63 his3Δ200 leu2Δ1 Δspc98::HIS3 pRS316-SPC98	E. Schiebel
LFY001-1	MATa ura3-52 lys2-801 ade2-101 trp1Δ63 his3Δ200 leu2Δ1 tub4Δ::HIS3 mad2Δ::klTRP1 pRS316-TUB4	L. Fava
LFY027	MATa ura3-52 lys2-801 ade2-101 trp1Δ63 his3Δ200 leu2Δ1 tub4Δ::HIS3 bub2Δ::klTRP1 pRS316-TUB4	L. Fava
DSY054	MATa ura3-52 lys2-801 ade2-101 trp1Δ63 his3Δ200 leu2Δ1::pRS305 tub4Δ::HIS3 pRS316-TUB4	This work
DSY052	MATa ura3-52 lys2-801 ade2-101 trp1Δ63 his3Δ200 tub4Δ::HIS3 leu2Δ1::pRS305-TUB4	This work
DSY008	MATa ura3-52 lys2-801 ade2-101 trp1Δ63 his3Δ200 leu2Δ1 tub4Δ::HIS3 leu2Δ1::pRS305-tub4-S42A	This work
DSY017	MATa ura3-52 lys2-801 ade2-101 trp1Δ63 his3Δ200 tub4Δ::HIS3 leu2Δ1::pRS305-tub4-S42E	This work
DSY098	MATa ura3-52 lys2-801 ade2-101 trp1Δ63 his3Δ200 tub4Δ::HIS3 leu2Δ1::pRS305-tub4-S74A	This work
DSY099	MATa ura3-52 lys2-801 ade2-101 trp1Δ63 his3Δ200 tub4Δ::HIS3 pRS316-TUB4 leu2Δ1::pRS305-tub4-S74E	This work
DSY100	MATa ura3-52 lys2-801 ade2-101 trp1Δ63 his3Δ200 tub4Δ::HIS3 leu2Δ1::pRS305-tub4-S100A	This work
DSY101	MATa ura3-52 lys2-801 ade2-101 trp1Δ63 his3Δ200 tub4Δ::HIS3 pRS316-TUB4 leu2Δ1::pRS305-tub4-S100E	This work
DSY010	MATa ura3-52 lys2-801 ade2-101 trp1Δ63 his3Δ200 tub4Δ::HIS3 leu2Δ1::pRS305-tub4-S346A	This work
DSY014	MATa ura3-52 lys2-801 ade2-101 trp1Δ63 his3Δ200 tub4Δ::HIS3 leu2Δ1::pRS305-tub4-S346E	This work
DSY009	MATa ura3-52 lys2-801 ade2-101 trp1Δ63 his3Δ200 tub4Δ::HIS3 leu2Δ1::pRS305-tub4-S415A	This work
DSY012	MATa ura3-52 lys2-801 ade2-101 trp1Δ63 his3Δ200 tub4Δ::HIS3 leu2Δ1::pRS305-tub4-S415E	This work
LFY028	MATa ura3-52 lys2-801 ade2-101 trp1Δ63 his3Δ200 tub4Δ::HIS3 bub2Δ::klTRP1 pRS316-TUB4 leu2Δ1::pRS305	L. Fava
DSY058	MATa ura3-52 lys2-801 ade2-101 trp1Δ63 his3Δ200 tub4Δ::HIS3 bub2Δ::klTRP1 leu2Δ1::pRS305-TUB4	This work
DSY059	MATa ura3-52 lys2-801 ade2-101 trp1Δ63 his3Δ200 tub4Δ::HIS3 bub2Δ::klTRP1 leu2Δ1::pRS305-tub4-S42A	This work
DSY068	MATa ura3-52 lys2-801 ade2-101 trp1Δ63 his3Δ200 tub4Δ::HIS3 bub2Δ::klTRP1 leu2Δ1::pRS305-tub4-S42E	This work
DSY102	MATa ura3-52 lys2-801 ade2-101 trp1Δ63 his3Δ200 tub4Δ::HIS3 bub2Δ::klTRP1 leu2Δ1::pRS305-tub4-S74E	This work
DSY103	MATa ura3-52 lys2-801 ade2-101 trp1Δ63 his3Δ200 tub4Δ::HIS3 bub2Δ::klTRP1 leu2Δ1::pRS305-tub4-S74E	This work
DSY104	MATa ura3-52 lys2-801 ade2-101 trp1Δ63 his3Δ200 tub4Δ::HIS3 bub2Δ::klTRP1 leu2Δ1::pRS305-tub4-S100A	This work
DSY105	MATa ura3-52 lys2-801 ade2-101 trp1Δ63 his3Δ200 tub4Δ::HIS3 bub2Δ::klTRP1 leu2Δ1::pRS305-tub4-S100E	This work
DSY061	MATa ura3-52 lys2-801 ade2-101 trp1Δ63 his3Δ200 tub4Δ::HIS3 bub2Δ::klTRP1 leu2Δ1::pRS305-tub4-S346A	This work
DSY065	MATa ura3-52 lys2-801 ade2-101 trp1Δ63 his3Δ200 tub4Δ::HIS3 bub2Δ::klTRP1 leu2Δ1::pRS305-tub4-S346E	This work
DSY060	MATa ura3-52 lys2-801 ade2-101 trp1Δ63 his3Δ200 tub4Δ::HIS3 bub2Δ::klTRP1 leu2Δ1::pRS305-tub4-S415A	This work
DSY063	MATa ura3-52 lys2-801 ade2-101 trp1Δ63 his3Δ200 tub4Δ::HIS3 bub2Δ::klTRP1 leu2Δ1::pRS305-tub4-S415E	This work
DSY069	MATa ura3-52 lys2-801 ade2-101 trp1Δ63 his3Δ200 tub4Δ::HIS3 mad2Δ::klTRP1 pRS316-TUB4 leu2Δ1::pRS305	This work
DSY070	MATa ura3-52 lys2-801 ade2-101 trp1Δ63 his3Δ200 tub4Δ::HIS3 mad2Δ::klTRP1 leu2Δ1::pRS305-TUB4	This work
DSY071	MATa ura3-52 lys2-801 ade2-101 trp1Δ63 his3Δ200 tub4Δ::HIS3 mad2Δ::klTRP1 leu2Δ1::pRS305-tub4-S42A	This work
DSY080	MATa ura3-52 lys2-801 ade2-101 trp1Δ63 his3Δ200 tub4Δ::HIS3 mad2Δ::klTRP1 leu2Δ1::pRS305-tub4S-42E	This work
DSY106	MATa ura3-52 lys2-801 ade2-101 trp1Δ63 his3Δ200 tub4Δ::HIS3 mad2Δ::klTRP1 leu2Δ1::pRS305-tub4-S74A	This work
DSY108	MATa ura3-52 lys2-801 ade2-101 trp1Δ63 his3Δ200 tub4Δ::HIS3 mad2Δ::klTRP1 leu2Δ1::pRS305-tub4-S100A	This work
DSY073	MATa ura3-52 lys2-801 ade2-101 trp1Δ63 his3Δ200 tub4Δ::HIS3 mad2Δ::klTRP1 leu2Δ1::pRS305-tub4-S346A	This work
DSY077	MATa ura3-52 lys2-801 ade2-101 trp1Δ63 his3Δ200 tub4Δ::HIS3 mad2Δ::klTRP1 leu2Δ1::pRS305-tub4-S346E	This work
DSY072	MATa ura3-52 lys2-801 ade2-101 trp1Δ63 his3Δ200 tub4Δ::HIS3 mad2Δ::klTRP1 leu2Δ1::pRS305-tub4-S415A	This work
DSY075	MATa ura3-52 lys2-801 ade2-101 trp1Δ63 his3Δ200 tub4Δ::HIS3 mad2Δ::klTRP1 leu2Δ1::pRS305-tub4-S415E	This work
DSY055	MATa ura3-52 lys2-801 ade2-101 trp1Δ63 his3Δ200 spc97Δ::HIS3 pRS316-SPC97 leu2Δ1::pRS305	This work
DSY018	MATa ura3-52 lys2-801 ade2-101 trp1Δ63 his3Δ200 spc97Δ::HIS3 leu2Δ1::pRS305-SPC97	This work
DSY019	MATa ura3-52 lys2-801 ade2-101 trp1Δ63 his3Δ200 spc97Δ::HIS3 leu2Δ1::pRS305-spc97-S40E	This work
DSY020	MATa ura3-52 lys2-801 ade2-101 trp1Δ63 his3Δ200 spc97Δ::HIS3 leu2Δ1::pRS305-spc97-S40E	This work
DSY021	MATa ura3-52 lys2-801 ade2-101 trp1Δ63 his3Δ200 spc97Δ::HIS3 leu2Δ1::pRS305-SPC97	This work
DSY022	MATa ura3-52 lys2-801 ade2-101 trp1Δ63 his3Δ200 spc97Δ::HIS3 leu2Δ1::pRS305-spc97-S84E	This work
DSY023	MATa ura3-52 lys2-801 ade2-101 trp1Δ63 his3Δ200 spc97Δ::HIS3 leu2Δ1::pRS305-spc97-S40A	This work
DSY024	MATa ura3-52 lys2-801 ade2-101 trp1Δ63 his3Δ200 spc97Δ::HIS3 leu2Δ1::pRS305-spc97-S84A	This work
DSY025	MATa ura3-52 lys2-801 ade2-101 trp1Δ63 his3Δ200 spc97Δ::HIS3 leu2Δ1::pRS305-spc97-S84A	This work
DSY026	MATa ura3-52 lys2-801 ade2-101 trp1Δ63 his3Δ200 spc97Δ::HIS3 leu2Δ1::pRS305-spc97-S40A	This work
DSY027	MATa ura3-52 lys2-801 ade2-101 trp1Δ63 his3Δ200 spc97Δ::HIS3 leu2Δ1::pRS305-spc97-T88E	This work
DSY028	MATa ura3-52 lys2-801 ade2-101 trp1Δ63 his3Δ200 spc97Δ::HIS3 leu2Δ1::pRS305-spc97-S797E	This work
DSY029	MATa ura3-52 lys2-801 ade2-101 trp1Δ63 his3Δ200 spc97Δ::HIS3 leu2Δ1::pRS305-spc97-T88A	This work
DSY032	MATa ura3-52 lys2-801 ade2-101 trp1Δ63 his3Δ200 spc97Δ::HIS3 leu2Δ1::pRS305-spc97-S130A	This work
DSY033	MATa ura3-52 lys2-801 ade2-101 trp1Δ63 his3Δ200 Δspc98::HIS3 leu2Δ1::pRS305-spc98-S152A	This work
DSY034	MATa ura3-52 lys2-801 ade2-101 trp1Δ63 his3Δ200 Δspc98::HIS3 leu2Δ1::pRS305-spc98-S743A	This work
DSY035	MATa ura3-52 lys2-801 ade2-101 trp1Δ63 his3Δ200 Δspc98::HIS3 leu2Δ1::pRS305-spc98-S136A	This work
DSY036	MATa ura3-52 lys2-801 ade2-101 trp1Δ63 his3Δ200 Δspc98::HIS3 leu2Δ1::pRS305-spc98-S531A	This work
DSY037	MATa ura3-52 lys2-801 ade2-101 trp1Δ63 his3Δ200 Δspc98::HIS3 leu2Δ1::pRS305-spc98-S675A	This work
DSY038	MATa ura3-52 lys2-801 ade2-101 trp1Δ63 his3Δ200 Δspc98::HIS3 leu2Δ1::pRS305-spc98-S130A	This work
DSY039	MATa ura3-52 lys2-801 ade2-101 trp1Δ63 his3Δ200 Δspc98::HIS3 leu2Δ1::pRS305-spc98-T696A	This work
DSY040	MATa ura3-52 lys2-801 ade2-101 trp1Δ63 his3Δ200 Δspc98::HIS3 leu2Δ1::pRS305-spc98-S41A	This work
DSY041	MATa ura3-52 lys2-801 ade2-101 trp1Δ63 his3Δ200 Δspc98::HIS3 leu2Δ1::pRS305-spc98-S531E	This work
DSY042	MATa ura3-52 lys2-801 ade2-101 trp1Δ63 his3Δ200 Δspc98::HIS3 leu2Δ1::pRS305-spc98-S136E	This work
DSY043	MATa ura3-52 lys2-801 ade2-101 trp1Δ63 his3Δ200 Δspc98::HIS3 leu2Δ1::pRS305-spc98-S152E	This work
DSY044	MATa ura3-52 lys2-801 ade2-101 trp1Δ63 his3Δ200 Δspc98::HIS3 leu2Δ1::pRS305-spc98-S675E	This work
DSY045	MATa ura3-52 lys2-801 ade2-101 trp1Δ63 his3Δ200 Δspc98::HIS3 leu2Δ1::pRS305-spc98-S130E	This work
DSY046	MATa ura3-52 lys2-801 ade2-101 trp1Δ63 his3Δ200 Δspc98::HIS3 leu2Δ1::pRS305-spc98-S41E	This work
DSY047	MATa ura3-52 lys2-801 ade2-101 trp1Δ63 his3Δ200 Δspc98::HIS3 leu2Δ1::pRS305-spc98-T696E	This work
DSY048	MATa ura3-52 lys2-801 ade2-101 trp1Δ63 his3Δ200 Δspc98::HIS3 leu2Δ1::pRS305-spc98-S506E	This work
DSY049	MATa ura3-52 lys2-801 ade2-101 trp1Δ63 his3Δ200 Δspc98::HIS3 leu2Δ1::pRS305-spc98-T743E	This work
DSY050	MATa ura3-52 lys2-801 ade2-101 trp1Δ63 his3Δ200 Δspc98::HIS3 leu2Δ1::pRS305-spc98-S506A	This work
DSY053	MATa ura3-52 lys2-801 ade2-101 trp1Δ63 his3Δ200 Δspc98::HIS3 leu2Δ1::pRS305-SPC98	This work
DSY056	MATa ura3-52 lys2-801 ade2-101 trp1Δ63 his3Δ200 Δspc98::HIS3 pRS316-SPC98 leu2Δ1::pRS305	This work
DSY085	MATa ura3-52 lys2-801 ade2-101 trp1Δ63 his3Δ200 Δspc98::HIS3 leu2Δ1::pRS305-spc98-S148A	This work
DSY086	MATa ura3-52 lys2-801 ade2-101 trp1Δ63 his3Δ200 Δspc98::HIS3 leu2Δ1::pRS305-spc98-S148E	This work
DSY110	MATa ura3-52 lys2-801 ade2-101 trp1Δ63 his3Δ200 Δspc98::HIS3 leu2Δ1::pRS305-spc98-S124 S130E S136E S148E S152E	This work
DSY137	MATa ura3-52 lys2-801 ade2-101 trp1Δ63 his3Δ200 Δspc98::HIS3 leu2Δ1::pRS305-spc98-S124A S130A S136A S148A S152A	This work
LGY121	MATa ura3-52::ADH1-promoter-OsTIR1-9Myc-URA3 lys2-801 ade2-101::pRS402-GFP-TUB1 trp1Δ63::pRS304-Spc42-mCherry-HpH his3Δ200 leu2Δ1::pRS305-TUB4 TUB4-IAA17-KanMX4	This work
LGY122	MATa ura3-52::ADH1-promoter-OsTIR1-9Myc-URA3 lys2-801 ade2-101::pRS402-GFP-TUB1 trp1Δ63::pRS304-Spc42-mCherry-HpH his3Δ200 leu2Δ1::pRS305 TUB4-IAA17-KanMX4	This work
LGY126	MATa ura3-52::ADH1-promoter-OsTIR1-9Myc-URA3 lys2-801 ade2-101::pRS402-GFP-TUB1 trp1Δ63::pRS304-Spc42-mCherry-HpH his3Δ200 leu2Δ1::pRS305-tub4-S74E TUB4-IAA17-KanMX4	This work
LGY127	MATa ura3-52::ADH1-promoter-OsTIR1-9Myc-URA3 lys2-801 ade2-101::pRS402-GFP-TUB1 trp1Δ63::pRS304-Spc42-mCherry-HpH his3Δ200 leu2Δ1::pRS305-tub4-S100E TUB4-IAA17-KanMX4	This work
LGY128	MATa ura3-52::ADH1-promoter-OsTIR1-9Myc-URA3 lys2-801 ade2-101::pRS402-GFP-TUB1 trp1Δ63::pRS304-Spc42-mCherry-HpH his3Δ200 leu2Δ1::pRS305-tub4-S360D TUB4-IAA17-KanMX4	This work
LGY130	MATa ura3-52::ADH1 promoter-OsTIR1-9Myc-URA3 lys2-801 ade2-101 trp1Δ63 his3Δ200 leu2Δ1::pRS305 Tub4-IAA17-KanMX4 SPC97-3HA-klTRP1	This work
LGY131	MATa ura3-52::ADH1 promoter-OsTIR1-9Myc-URA3 lys2-801 ade2-101 trp1Δ63 his3Δ200 leu2Δ1::pRS305-TUB4 Tub4-IAA17-KanMX4 SPC97-3HA-klTRP1	This work
TCL042	MATa ura3-52::ADH1 promoter-OsTIR1-9Myc-URA3 lys2-801 ade2-101 trp1Δ63 his3Δ200 leu2Δ1::pRS305-tub4-S74E Tub4-IAA17-KanMX4 SPC97-3HA-klTRP1	This work
TCL043	MATa ura3-52::ADH1 promoter-OsTIR1-9Myc-URA3 lys2-801 ade2-101 trp1Δ63 his3Δ200 leu2Δ1::pRS305-tub4-S100E Tub4-IAA17-KanMX4 SPC97-3HA-klTRP1	This work
TCL044	MATa ura3-52::ADH1 promoter-OsTIR1-9Myc-URA3 lys2-801 ade2-101 trp1Δ63 his3Δ200 leu2Δ1::pRS305-tub4-S360D Tub4-IAA17-KanMX4 SPC97-3HA-klTRP1	This work
TCL032	MATa ura3-52::Tub4-IAA17-KanMX4 ADH1-promoter-OsTIR1-9Myc-URA3 lys2-801 ade2-101 trp1Δ63 his3Δ200 leu2Δ1::pRS305-Tub4-S74E SPC42-GFP-KanMX6-TRP	This work
TCL033	MATa ura3-52::Tub4-IAA17-KanMX4 ADH1-promoter-OsTIR1-9Myc-URA3 lys2-801 ade2-101 trp1Δ63 his3Δ200 leu2Δ1::pRS305-Tub4-S100E SPC42-GFP-KanMX6-TRP1	This work
TCL034	MATa ura3-52::Tub4-IAA17-KanMX4 ADH1-promoter-OsTIR1-9Myc-URA3 lys2-801 ade2-101 trp1Δ63 his3Δ200 leu2Δ1::pRS305-Tub4-S360D SPC42-GFP-KanMX6-TRP1	This work
LGY135-1	MATa ura3-52::Tub4-IAA17-KanMX4 ADH1-promoter-OsTIR1-9Myc-URA3 lys2-801 ade2-101 trp1Δ63 his3Δ200 leu2Δ1::pRS305-TUB4 SPC42-GFP-KanMX6-TRP1	This work
LGY136-1	MATa ura3-52::Tub4-IAA17-KanMX4 ADH1-promoter-OsTIR1-9Myc-URA3 lys2-801 ade2-101 trp1Δ63 his3Δ200 leu2Δ1::pRS305 SPC42-GFP-KanMX6-TRP1	This work
TCL014	MATa ura3-52 lys2-801 ade2-101 trp1Δ63 his3Δ200 TUB4-6HA-klTRP1 leu2Δ1::pRS305-tub4-S360A SPC97-5FLAG-HisMX3	This work
TCL015	MATa ura3-52 lys2-801 ade2-101 trp1Δ63 his3Δ200 TUB4-6HA-klTRP1 leu2Δ1::pRS305-tub4-S360D SPC97-5FLAG-HisMX3	This work
DSY119-1	MATa ura3-52 lys2-801 ade2-101 trp1Δ63 his3Δ200 TUB4-6HA-klTRP1 leu2Δ1::pRS305 SPC97-5FLAG-HisMX3	This work
DSY120-1	MATa ura3-52 lys2-801 ade2-101 trp1Δ63 his3Δ200 TUB4-6HA-klTRP1 leu2Δ1::pRS305-TUB4 SPC97-5FLAG-HisMX3	This work
DSY124-1	MATa ura3-52 lys2-801 ade2-101 trp1Δ63 his3Δ200 TUB4-6HA-klTRP1 leu2Δ1::pRS305-tub4-S74E SPC97-5FLAG-HisMX3	This work
DSY125-1	MATa ura3-52 lys2-801 ade2-101 trp1Δ63 his3Δ200 TUB4-6HA-klTRP1 leu2Δ1::pRS305-tub4-S100E SPC97-5FLAG-HisMX3	This work
TCL081-1	MATa ura3-52 lys2-801 trp1Δ63 his3Δ200 tub4Δ::HIS3 SPC42-eqFP611-KanMX6 ade2-101::pRS402-GFP-TUB1 leu2Δ1::pRS305-TUB4	This work
TCL080-1	MATa ura3-52 lys2-801 trp1Δ63 his3Δ200 tub4Δ::HIS3 SPC42-eqFP611-KanMX6 ade2-101::pRS402-GFP-TUB1 leu2Δ1::pRS305-tub4-S100A	This work
TCL083-1	MATa ura3-52 lys2-801 trp1Δ63 his3Δ200 tub4Δ::HIS3 mad2Δ::klTRP1 SPC42-eqFP611-KanMX6 ade2-101::pRS402-GFP-TUB1 leu2Δ1::pRS305-TUB4	This work
TCK082-1	MATa ura3-52 lys2-801 trp1Δ63 his3Δ200 tub4Δ::HIS3 mad2Δ::klTRP1 SPC42-eqFP611-KanMX6 ade2-101::pRS402-GFP-TUB1 leu2Δ1::pRS305-tub4-S100A	This work
TCL089-1	MATa leu2Δ1 his3Δ200 Gal1-CDC20-kanMX6 ura3-52::pAFS125-GFP-TUB1-URA3 trp1Δ63::pRS304-SPC42-mCherry-HpH	This work
TCL091	MATa ura3-52 lys2-801 ade2-101 trp1Δ63 his3Δ200 TUB4-5FLAG-KanMX4 pRS424	This work
TCL092	MATa ura3-52 lys2-801 ade2-101 trp1Δ63 his3Δ200 TUB4-5FLAG-KanMX4 pRS424-TUB4	This work
TCL093	MATa ura3-52 lys2-801 ade2-101 trp1Δ63 his3Δ200 TUB4-5FLAG-KanMX4 pRS424-tub4-S74E	This work
TCL094	MATa ura3-52 lys2-801 ade2-101 trp1Δ63 his3Δ200 TUB4-5FLAG-KanMX4 pRS424-tub4-S100E	This work
TCL095	MATa ura3-52 lys2-801 ade2-101 trp1Δ63 his3Δ200 TUB4-5FLAG-KanMX4 pRS424-tub4-S360D	This work
TCL096	MATa ura3-52 lys2-801 ade2-101 trp1Δ63 his3Δ200 TUB4-5FLAG-KanMX4 pRS424-tub4-S360E	This work
TCL124	MATa ura3-52::ADH1-promoter-OsTIR1-9Myc-URA3 lys2-801 ade2-101trp1Δ63::pRS304-Spc42-mCherry-HpH his3Δ200 leu2Δ1::pRS305-TUB4 TUB4-IAA17-KanMX4 SPC97-yeGFP-His3MX6	This work
TCL123	MATa ura3-52::ADH1-promoter-OsTIR1-9Myc-URA3 lys2-801 ade2-101 trp1Δ63::pRS304-Spc42-mCherry-HpH his3Δ200 leu2Δ1::pRS305 TUB4-IAA17-KanMX4 SPC97-yeGFP-His3MX6	This work
TCL125	MATa ura3-52::ADH1-promoter-OsTIR1-9Myc-URA3 lys2-801 ade2-101 trp1Δ63::pRS304-Spc42-mCherry-HpH his3Δ200 leu2Δ1::pRS305-tub4-S74E TUB4-IAA17-KanMX4 SPC97-yeGFP-His3MX6	This work
TCL126	MATa ura3-52::ADH1-promoter-OsTIR1-9Myc-URA3 lys2-801 ade2-101 trp1Δ63::pRS304-Spc42-mCherry-HpH his3Δ200 leu2Δ1::pRS305-tub4-S100E TUB4-IAA17-KanMX4 SPC97-yeGFP-His3MX6	This work
TCL127	MATa ura3-52::ADH1-promoter-OsTIR1-9Myc-URA3 lys2-801 ade2-101trp1Δ63::pRS304-Spc42-mCherry-HpH his3Δ200 leu2Δ1::pRS305-tub4-S360D TUB4-IAA17-KanMX4 SPC97-yeGFP-His3MX6	This work
TCL129	MATa ura3-52::ADH1-promoter-OsTIR1-9Myc-URA3 lys2-801 ade2-101::pRS402-GFP-TUB1 trp1Δ63::pRS304-Spc42-mCherry-HpH his3Δ200 leu2Δ1::pRS305-TUB4 TUB4-IAA17-KanMX4 mad2Δ::His3MX6	This work
TCL130	MATa ura3-52::ADH1-promoter-OsTIR1-9Myc-URA3 lys2-801 ade2-101::pRS402-GFP-TUB1 trp1Δ63::pRS304-Spc42-mCherry-HpH his3Δ200 leu2Δ1::pRS305 TUB4-IAA17-KanMX4 mad2Δ::His3MX6	This work
TCL131	MATa ura3-52::ADH1-promoter-OsTIR1-9Myc-URA3 lys2-801 ade2-101::pRS402-GFP-TUB1 trp1Δ63::pRS304-Spc42-mCherry-HpH his3Δ200 leu2Δ1::pRS305-tub4-S74E TUB4-IAA17-KanMX4 mad2Δ::His3MX6	This work
TCL132	MATa ura3-52::ADH1-promoter-OsTIR1-9Myc-URA3 lys2-801 ade2-101::pRS402-GFP-TUB1 trp1Δ63::pRS304-Spc42-mCherry-HpH his3Δ200 leu2Δ1::pRS305-tub4-S100E TUB4-IAA17-KanMX4 mad2Δ::His3MX6	This work
TCL133	MATa ura3-52::ADH1-promoter-OsTIR1-9Myc-URA3 lys2-801 ade2-101::pRS402-GFP-TUB1 trp1Δ63::pRS304-Spc42-mCherry-HpH his3Δ200 leu2Δ1::pRS305-tub4-S360D TUB4-IAA17-KanMX4 mad2Δ::His3MX6	This work
